# Supplementary material for: MAX inactivation is an early event in GIST development that regulates p16 and cell proliferation
Source: Nat Commun. 2017 Mar 8;8:14674. doi: 10.1038/ncomms14674 (PMC5344969; doi:10.1038/ncomms14674)
Supplement: Supplementary Data 1 — Haloplex sequencing results in a discovery cohort of 10 GISTs. [file ncomms14674-s2.xlsx]

## Sheet: Sheet1
Case No.	AA	Gene	Allele Frequency	SIFT Score	PolyPhen2 Score	Chrom	Pos	Ref Allele	Alt Allele	Read Depth	Primary Effect
1	I1322F	ARID2	0.670455	0.08	B	12	46245870	A	T	88	NON_SYNONYMOUS_CODING|NM_152641
1	P507S	TNK2	0.609375	0.84	B	3	195597009	G	A	64	NON_SYNONYMOUS_CODING|NM_005781
1	T256A	AXL	0.540936	0.84	B	19	41737186	A	G	342	NON_SYNONYMOUS_CODING|NM_001699
1	A325V	PMS1	0.486626	0.22	B	2	190719089	C	T	1159	NON_SYNONYMOUS_CODING|NM_001128143
1	V484M	PDGFRA	0.471111	0.03	P	4	55139789	G	A	450	NON_SYNONYMOUS_CODING|NM_006206
1	V560D	KIT	0.448148	0	D	4	55593613	T	A	540	NON_SYNONYMOUS_CODING|NM_001093772
1	P727L	FANCD2	0.307692	0.78	D	3	10107089	C	T	26	NON_SYNONYMOUS_CODING|NM_001018115
2	Q2120H	MED12	0.969697	0.49	B	X	70361172	G	C	33	NON_SYNONYMOUS_CODING|NM_005120
2	A2124P	MED12	0.958333	0.21	B	X	70361182	G	C	24	NON_SYNONYMOUS_CODING|NM_005120
2	A2124E	MED12	0.958333	0.23	B	X	70361183	C	A	24	NON_SYNONYMOUS_CODING|NM_005120
2	R585Q	ARHGAP26	0.569182	0.41	P	5	142513587	G	A	318	NON_SYNONYMOUS_CODING|NM_001135608
2	G490S	IRS2	0.530817	0.28	D	13	110436933	C	T	1298	NON_SYNONYMOUS_CODING|NM_003749
2	K1000T	DYSF	0.524862	0.07	D	2	71797381	A	C	181	NON_SYNONYMOUS_CODING|NM_001130980
2	L325F	LRP1B	0.519084	0	D	2	141946030	G	A	131	NON_SYNONYMOUS_CODING|NM_018557
2	Y1142C	CNTRL	0.505263	0.03	B	9	123908500	A	G	95	NON_SYNONYMOUS_CODING|NM_007018
2	K6587E	SYNE1	0.501337	0.28	B	6	152560763	T	C	748	NON_SYNONYMOUS_CODING|NM_033071
2	D842Y	PDGFRA	0.476	0	D	4	55152092	G	T	250	NON_SYNONYMOUS_CODING|NM_006206
2	P285S	TLX3	0.452128	0.79	B	5	170738580	C	T	188	NON_SYNONYMOUS_CODING|NM_021025
2	D549E	CBL	0.439394	0.85	B	11	119155982	C	A	66	NON_SYNONYMOUS_CODING|NM_005188
2	S789Y	HECW1	0.433249	0.01	P	7	43485137	C	A	397	NON_SYNONYMOUS_CODING|NM_015052
2	R257Q	ITGB2	0.367497	0	D	21	46320362	C	T	1766	NON_SYNONYMOUS_CODING|NM_000211
2	R1576Q	MYH9	0.361538	0	P	22	36684816	C	T	260	NON_SYNONYMOUS_CODING|NM_002473
2	H35Y	MIA3	0.354839	1	B	1	222791555	C	T	868	NON_SYNONYMOUS_CODING|NM_198551
2	M1181I	HECW1	0.3	0.01	B	7	43540833	G	T	10	NON_SYNONYMOUS_CODING|NM_015052
3	I2250V	FASN	0.472441	0.1	B	17	80038646	T	C	127	NON_SYNONYMOUS_CODING|NM_004104
3	M2183L	CREBBP	0.429577	0.92	B	16	3778387	T	G	710	NON_SYNONYMOUS_CODING|NM_001079846
3	G239S	SARDH	0.425532	0.21	B	9	136595285	C	T	564	NON_SYNONYMOUS_CODING|NM_001134707
3	A28V	RUNX1	0.414462	0.52	B	21	36259327	G	A	567	NON_SYNONYMOUS_CODING|NM_001001890
3	Q285R	HOOK3	0.412322	0.89	B	8	42821690	A	G	211	NON_SYNONYMOUS_CODING|NM_032410
3	D842Y	PDGFRA	0.395349	0	D	4	55152092	G	T	215	NON_SYNONYMOUS_CODING|NM_006206
3	G321R	PRF1	0.382716	0.15	P	10	72358516	C	T	324	NON_SYNONYMOUS_CODING|NM_001083116
3	T647M	AFF1	0.334852	0.03	D	4	88035946	C	T	439	NON_SYNONYMOUS_CODING|NM_005935
3	H1258N	ATM	0.307692	0.1	B	11	108154979	C	A	13	NON_SYNONYMOUS_CODING|NM_000051
4		MALAT1	0.793103			11	65266189	CAAAG	AAG	29	FRAME_SHIFT|NR_002819
4	V335A	GRM8	0.756522			7	126746584	A	G	230	NON_SYNONYMOUS_CODING|NR_028041
4	R47Q	KL	0.548718	0.63	B	13	33590718	G	A	780	NON_SYNONYMOUS_CODING|NM_004795
4	R197Q	CXCR7	0.544555	0.52	D	2	237489698	G	A	101	NON_SYNONYMOUS_CODING|NM_020311
4	G556GH	ARID3A	0.494596			19	971950	G	GGCA	1573	CODON_INSERTION|NM_005224
4	E411G	CNKSR3	0.488613	0.08	B	6	154732115	T	C	966	NON_SYNONYMOUS_CODING|NM_173515
4	S220T	LMNA	0.465565	0.2	P	1	156084727	G	C	1089	NON_SYNONYMOUS_CODING|NR_047544
4	T292N	SRC	0.461538	0.51	P	20	36028533	C	A	39	NON_SYNONYMOUS_CODING|NM_005417
4	R451C	SDHA	0.455357	0	D	5	236633	C	T	336	NON_SYNONYMOUS_CODING|NM_004168
4	P13S	MMP2	0.440177	0.45	B	16	55513428	C	T	2708	NON_SYNONYMOUS_CODING|NM_004530
4	W557G	KIT	0.368421	0	D	4	55593603	T	G	19	NON_SYNONYMOUS_CODING|NM_001093772
4	F921L	ALK	0.333333		D	2	29451802	G	C	12	NON_SYNONYMOUS_CODING|NM_004304
4	R3057*	UTRN	0.3125	1		6	145119050	C	T	16	STOP_GAINED|NM_007124
4	R727Q	RBM15	0.307692	0.1	P	1	110884207	G	A	26	NON_SYNONYMOUS_CODING|NM_001201545
4	A1160G	BCR	0.3	0.08	P	22	23656786	C	G	10	NON_SYNONYMOUS_CODING|NM_021574
5	S83P	MC1R	0.486274		D	16	89985913	T	C	1530	NON_SYNONYMOUS_CODING|NM_002386
5	W557_K558del	KIT	0.428571	0	D	4	55593603	T	G	28	NON_SYNONYMOUS_CODING|NM_001093772
5	L6254P	SYNE1	0.357143	0.17	B	6	152577899	A	G	28	NON_SYNONYMOUS_CODING|NM_033071
5	R339L	TRIM24	0.333333	0.39	B	7	138223421	G	T	18	NON_SYNONYMOUS_CODING|NM_003852
5	P73T	BTK	0.3	1	B	X	100629547	G	T	20	NON_SYNONYMOUS_CODING|NM_000061
5	L1587F	AKAP9	0.3	0.01	D	7	91670056	G	T	20	NON_SYNONYMOUS_CODING|NM_005751
6	A424V	SGK1	0.670968	0.19	B	6	134491431	G	A	620	NON_SYNONYMOUS_CODING|NM_005627
6	R1802S	ROS1	0.517241	0.67	B	6	117647538	C	A	29	NON_SYNONYMOUS_CODING|NM_002944
6	W557_V559del	KIT	0.501425	0	D	4	55593605	G	T	351	NON_SYNONYMOUS_CODING|NM_001093772
6	L912Q	SETD2	0.364407	0.01	B	3	47163391	A	T	118	NON_SYNONYMOUS_CODING|NM_014159
6	R559Q	CBL	0.325926	0.14	P	11	119156011	G	A	135	NON_SYNONYMOUS_CODING|NM_005188
7		MAX	0.907543			14	65560535	T	C	411	SPLICE_SITE_ACCEPTOR|NM_002382
7	K286N	COL4A6	0.642857	0.12		X	107439786	C	A	56	NON_SYNONYMOUS_CODING|NM_033641
7	K286T	COL4A6	0.642857	0.11		X	107439787	T	G	56	NON_SYNONYMOUS_CODING|NM_033641
7		NF1	0.376764			17	29562638	GCT	CT	921	FRAME_SHIFT|NM_000267
7		NF1	0.30137			17	29676201	ACTTC	CTC	146	FRAME_SHIFT|NM_000267
8	D1491N	LAMA2	0.977528	0.18	B	6	129670477	G	A	89	NON_SYNONYMOUS_CODING|NM_000426
8	E315G	KL	0.607843	0.02	B	13	33628028	A	G	102	NON_SYNONYMOUS_CODING|NM_004795
8	V560D	KIT	0.578512	0	D	4	55593613	T	A	121	NON_SYNONYMOUS_CODING|NM_001093772
8	T329M	NOS1	0.56044	0.23	B	12	117726020	G	A	273	NON_SYNONYMOUS_CODING|NM_000620
8	R524H	ERBB4	0.552672	0.04	P	2	212543828	C	T	655	NON_SYNONYMOUS_CODING|NM_001042599
8	P53R	LPP	0.488372	0.01	D	3	188124066	C	G	86	NON_SYNONYMOUS_CODING|NM_001167671
8	A1312V	ASXL1	0.36036	0.15	B	20	31024450	C	T	333	NON_SYNONYMOUS_CODING|NM_015338
9	A76T	CBL	0.96875	1	B	11	119103188	G	A	96	NON_SYNONYMOUS_CODING|NM_005188
9	S614A	ARID1A	0.859779	0.22	B	1	27059203	T	G	271	NON_SYNONYMOUS_CODING|NM_006015
9	P1193L	STIL	0.845266	0	D	1	47717094	G	A	433	NON_SYNONYMOUS_CODING|NM_003035
9	E450K	TGM7	0.832	0.04	D	15	43574045	C	T	250	NON_SYNONYMOUS_CODING|NM_052955
9	W557R	KIT	0.816254	0	D	4	55593603	T	C	283	NON_SYNONYMOUS_CODING|NM_001093772
9	Q97*	MAX	0.667857	0	D	14	65544637	G	A	280	STOP_GAINED|NM_145112
9	V121I	WIF1	0.465839		B	12	65471562	C	T	161	NON_SYNONYMOUS_CODING|NM_007191
9	Y1206C	SAMD9	0.333333	0.06	P	7	92731794	T	C	42	NON_SYNONYMOUS_CODING|NM_001193307
10	T455A	DAG1	0.972376		B	3	49569307	A	G	181	NON_SYNONYMOUS_CODING|NM_001165928
10	G58R	SYK	0.961111	0.27	B	9	93606352	G	A	180	NON_SYNONYMOUS_CODING|NM_001135052
10	A1177T	BLM	0.894737	0	P	15	91346921	G	A	76	NON_SYNONYMOUS_CODING|NM_000057
10		PTEN	0.875			10	89685269	G	C	16	SPLICE_SITE_ACCEPTOR|NM_000314
10	G2910S	EP400	0.514368	0.3	D	12	132551493	G	A	348	NON_SYNONYMOUS_CODING|NM_015409
10	K642E	KIT	0.509595	0	P	4	55594221	A	G	469	NON_SYNONYMOUS_CODING|NM_001093772
10	N761K	CDH5	0.445312	0.08	D	16	66437000	C	A	128	NON_SYNONYMOUS_CODING|NM_001795
10	R263C	MLL2	0.430541	0	P	12	49447311	G	A	943	NON_SYNONYMOUS_CODING|NM_003482
10	E6955A	SYNE1	0.428571	0.05	D	6	152551800	T	G	196	NON_SYNONYMOUS_CODING|NM_033071
10	V654A	KIT	0.4	0.02	B	4	55594258	T	C	480	NON_SYNONYMOUS_CODING|NM_001093772
10	I1733V	ARID2	0.381443	0.53	P	12	46287252	A	G	291	NON_SYNONYMOUS_CODING|NM_152641
10	P1015L	CREBBP	0.371069	0.03	B	16	3817813	G	A	159	NON_SYNONYMOUS_CODING|NM_001079846
10	R823P	PRDM16	0.323404	0	D	1	3329229	G	C	470	NON_SYNONYMOUS_CODING|NM_022114
