# Supplementary material for: MAX inactivation is an early event in GIST development that regulates p16 and cell proliferation
Source: Nat Commun. 2017 Mar 8;8:14674. doi: 10.1038/ncomms14674 (PMC5344969; doi:10.1038/ncomms14674)
Supplement: Supplementary Data 2 — . Clinicopathologic characteristics of 76 GISTs. [file ncomms14674-s3.xlsx]

## Sheet: Sheet1
Case no.	Haloplex discovery group	Risk	Site	Primary site	Gender	KIT/PDGFRA/NF1 mutation	Sporadic/ syndromic	MAX inactivating mutation	MAX mutation origin	Allelic frequency	MAX protein expression	# of discrete nodules analyzed
1	+	Low	Stomach	Stomach	F	KIT ex 11	Sporadic	-	-	-	+	1
2	+	Low	Stomach	Stomach	M	PDGFRA ex 18	Sporadic	-	-	-	-	1
3	+	Intermediate	Stomach	Stomach	M	PDGFRA ex18	Sporadic	-	-	-	-	1
4	+	Intermediate	Stomach	Stomach	F	KIT ex 11	Sporadic	-	-	-	+	1
5	+	High	Stomach	Stomach	F	KIT ex 11	Sporadic	-	-	-	-	1
6	+	High	Stomach	Stomach	M	KIT ex 11	Sporadic	-	-	-	-	1
7	+	High	Small intestine	Small intestine	F	NF1	Syndromic	IVS2-2A>G	Somatic	0.86	-	2 (P & M)
8	+	Metastatic	Met	Unknown	M	KIT ex 11	Sporadic	HD (ex 1-2)	Somatic	-	-	1
9	+	Metastatic	Met	Small intestine	F	KIT ex 11	Sporadic	Q97*	Somatic	0.79	-	1
10	+	Metastatic	Met	Stomach	F	KIT ex 13	Sporadic	-	-	-	+	1
11	-	Low	Stomach	Stomach	F	KIT ex 11	Sporadic	-	-	-	+	1
12	-	Low	Stomach	Stomach	F	KIT ex 11	Sporadic	-	-	-	+	1
13	-	Low	Stomach	Stomach	M	PDGFRA ex 18	Sporadic	-	-	-	+	1
14	-	Low	Stomach	Stomach	F	KIT ex 11	Sporadic	-	-	-	-	1
15	-	Low	Stomach	Stomach	F	KIT ex 11	Sporadic	-	-	-	+	1
16	-	Low	Stomach	Stomach	F	KIT ex 11	Sporadic	-	-	-	-	1
17	-	Low	Stomach	Stomach	M	PDGFRA ex 18	Sporadic	-	-	-	-	1
18	-	Low	Stomach	Stomach	F	KIT ex 11	Sporadic	-	-	-	-	1
19	-	Low	Stomach	Stomach	F	PDGFRA ex 18	Sporadic	Promoter	Likely Somatic	0.7	-	1
20	-	Low	Stomach	Stomach	F	WT	Sporadic	-	-	-	+	1
21	-	Low	Stomach	Stomach	M	KIT ex 11	Sporadic	-	-	-	+	1
22	-	Low	Stomach	Stomach	M	KIT ex 11	Sporadic	-	-	-	-	1
23	-	Low	Stomach	Stomach	M	KIT ex 11	Sporadic	-	-	-	+	1
24	-	Low	Stomach	Stomach	M	KIT ex 11	Sporadic	-	-	-	+	1
25	-	Low	Stomach	Stomach	F	KIT ex 11	Sporadic	-	-	-	+	1
26	-	Low	Stomach	Stomach	F	WT (SDH deficient)	Syndromic	-	-	-	+	1
27	-	Low	Stomach	Stomach	F	KIT ex 11	Sporadic	-	-	-	+	1
28	-	Low	Stomach	Stomach	F	KIT ex 9	Sporadic	-	-	-	+	1
29	-	Low	Stomach	Stomach	F	KIT ex 11	Sporadic	HD (ex 1-5)	-	-	-	1
30	-	Low	Stomach	Stomach	M	WT (SDH deficient)	Syndromic	-	-	-	+	1
31	-	Intermediate	Small intestine	Small intestine	M	KIT ex 11	Sporadic	HD (ex 1-5)	-	-	+	1
32	-	Intermediate	Stomach	Stomach	F	PDGFRA ex 18	Sporadic	-	-	-	+	1
33	-	Intermediate	Small intestine	Small intestine	M	KIT ex 9	Sporadic	-	-	-	-	1
34	-	Intermediate	Small intestine	Small intestine	F	KIT ex 11	Sporadic	-	-	-	+	1
35	-	Intermediate	Stomach	Stomach	F	KIT ex 11	Sporadic	-	-	-	+	1
36	-	High	Stomach	Stomach	F	KIT ex 11	Sporadic	-	-	-	+	1
37	-	High	Stomach	Stomach	M	KIT ex 11	Sporadic	-	-	-	-	2 (P & M)
38	-	High	Stomach	Stomach	F	KIT ex 11	Sporadic	-	-	-	-	1
39	-	High	Stomach	Stomach	M	KIT ex 11	Sporadic	-	-	-	-	1
40	-	High	Small intestine	Small intestine	M	KIT ex 9	Sporadic	-	-	-	+	1
41	-	High	Small intestine	Small intestine	M	PDGFRA ex 18	Sporadic	-	-	-	-	1
42	-	High	Stomach	Stomach	M	KIT ex 11	Sporadic	-	-	-	-	1
43	-	High	Stomach	Stomach	M	KIT ex 11	Sporadic	-	-	-	+	1
44	-	High	Stomach	Stomach	M	WT	Sporadic	-	-	-	-	1
45	-	High	Stomach	Stomach	F	PDGFRA ex 18	Sporadic	-	-	-	+	1
46	-	High	Small intestine	Small intestine	M	KIT ex 9	Sporadic	-	-	-	-	1
47	-	High	Stomach	Stomach	M	KIT ex 11	Sporadic	-	-	-	+	1
48	-	High	Small intestine	Small intestine	F	NF1	Sporadic	R33*	Somatic	0.69	-	2 (P & M)
49	-	Metastatic	Met	Small intestine	M	KIT ex 11	Sporadic	M1I	Somatic	0.9	-	1
50	-	Metastatic	Met	Small intestine	M	KIT ex 9	Sporadic	-	-	-	-	1
51	-	Metastatic	Met	Small intestine	F	KIT ex 9	Sporadic	HD (ex 4-5)	-	-	-	7 (M)
52	-	Metastatic	Met	Unknown	M	KIT ex 11	Sporadic	-	-	-	-	2 (M)
53	-	Metastatic	Met	Small intestine	M	KIT ex 9	Sporadic	Y70fsX169	Somatic	0.8	-	10 (M)
54	-	Metastatic	Met	Small intestine	F	KIT ex 11	Sporadic	-	-	-	+	1
55	-	Metastatic	Met	Small intestine	M	KIT ex 11	Sporadic	-	-	-	+	1
56	-	Metastatic	Met	Small intestine	M	KIT ex 11	Sporadic	-	-	-	+	1
57	-	Metastatic	Met	Small intestine	F	KIT ex 9	Sporadic	-	-	-	+	1
58	-	Metastatic	Met	Colon	F	KIT ex 11	Sporadic	-	-	-	+	1
59	-	Metastatic	Met	Unknown	F	KIT ex 9	Sporadic	IVS4+1G>A	Somatic	0.81	-	1
60	-	Metastatic	Met	Small intestine	M	KIT ex 11	Sporadic	HD (ex 1-3)	-	-	-	1
61	-	Metastatic	Met	Small intestine	M	KIT ex 11	Sporadic	-	-	-	+	1
62	-	Metastatic	Met	Small intestine	F	KIT ex 9	Sporadic	-	-	-	+	1
63	-	Metastatic	Met	Stomach	F	KIT ex 11	Sporadic	-	-	-	-	1
64	-	Metastatic	Met	Unknown	F	KIT ex 11	Sporadic	-	-	-	+	1
65	-	Metastatic	Met	Small intestine	M	KIT ex 9	Sporadic	S49*	Somatic	0.84	-	7 (M)
66	-	Metastatic	Met	Stomach	M	WT	Sporadic	-	-	-	+	1
67	-	Metastatic (cell line)	Met	Stomach	M	KIT ex 11	Sporadic	-	-	-	+	1
68	-	Low	Small intestine	Small intestine	M	NF1	Syndromic	HD (ex 2-5)	-	-	-	1
69	-	Low	Small intestine	Small intestine	M	NF1	Syndromic	-	-	-	-	1
70	-	Low	Small intestine	Small intestine	M	NF1	Syndromic	-	-	-	+	1
71	-	Low	Small intestine	Small intestine	M	NF1	Syndromic	-	-	-	-	1
72	-	Low	Small intestine	Small intestine	M	NF1	Syndromic	-	-	-	-	1
73	-	Low	Small intestine	Small intestine	M	NF1	Syndromic	HD (ex 2-5)	-	-	-	1
74	-	Low	Small intestine	Small intestine	M	NF1	Syndromic	-	-	-	-	1
75	-	High	Rectum	Rectum	F	NF1	Syndromic	-	-	-	-	1
76	-	High	Intraabdominal	Unknown	F	NF1	Syndromic	HD (ex 1-5)	-	-	-	1
