# Supplementary material for: MAX inactivation is an early event in GIST development that regulates p16 and cell proliferation
Source: Nat Commun. 2017 Mar 8;8:14674. doi: 10.1038/ncomms14674 (PMC5344969; doi:10.1038/ncomms14674)
Supplement: Supplementary Data 3 — Differentially expressed genes by RNA sequencing 24 hours after inducible MAX restoration in MAX-deficient/MAX-mutant GIST48 cells. [file ncomms14674-s4.xlsx]

## Sheet: Sheet1
Symbol	Up-Down-Regulation (MAX-/MAX+)	FDR	log2 Ratio (MAX-/MAX+)	P value	Gene ID	Gene Length	KEGG Orthology
GAGE5	Down	3.4e-14	-13.3961	4.91e-16	2577	524	gi|4503885|ref|NP_001466.1|
MAX	Down	1.92e-12	-11.1548	3.11e-14	4149	2045	gi|426377197|ref|XP_004055359.1|
PLGLB2	Down	1.93e-12	-10.6073	3.11e-14	5342	3016	gi|397499076|ref|XP_003820290.1|
EIF3CL	Down	2.67e-11	-10.4615	4.93e-13	728689	3053	gi|153791492|ref|NP_001093131.1|
CUZD1	Down	1.92e-06	-10.1923	6.26e-08	50624	2128	gi|30520377|ref|NP_071317.2|
TBC1D3	Down	8.73e-05	-9.74819	3.96e-06	729873	2260	gi|599044928|ref|NP_001116863.3|
LIMS3	Down	3.42e-14	-7.70044	4.91e-16	96626	2558	gi|530368981|ref|XP_005263620.1|
HIST1H3E	Down	0.000380561	-3.45121	2.02e-05	8353	462	gi|586484879|ref|XP_006872934.1|
CLEC3A	Down	8.33e-16	-2.93039	1e-17	10143	1952	gi|348041283|ref|NP_005743.4|
CDKN2A	Down	1.62e-09	-2.9098	3.6e-11	1029	1267	gi|98985804|ref|NP_478104.2|
PRH1	Down	8.29e-08	-2.56953	2.25e-09	5554	1052	gi|604723334|ref|NP_001278244.1|
BPHL	Down	4.6e-11	-1.73564	8.64e-13	670	1942	gi|984663|emb|CAA57137.1|
ASPN	Down	2.45e-100	-1.65289	4.05e-103	54829	2529	gi|301069324|ref|NP_001180264.1|
COL14A1	Down	4.58e-08	-1.6495	1.19e-09	7373	6464	gi|55743096|ref|NP_066933.1|
FAM129A	Down	6.25e-12	-1.63097	1.07e-13	116496	6969	gi|16757970|ref|NP_443198.1|
CBWD6	Down	4.07e-06	-1.54749	1.4e-07	644019	1719	gi|146231952|ref|NP_001078926.1|
IL33	Down	2.44e-05	-1.37145	9.66e-07	90865	2718	gi|314122337|ref|NP_001186570.1|
PDE1A	Down	2.52e-39	-1.29626	1.02e-41	5136	3378	gi|51102295|ref|NP_001003683.1|
LSAMP	Down	1.34e-05	-1.16993	5.12e-07	4045	9478	gi|45594240|ref|NP_002329.2|
KIAA0825	Down	0.000845078	-1.12254	4.99e-05	285600	4136	gi|27734815|ref|NP_775936.1|
CHODL	Down	3.6e-09	-1.11604	8.32e-11	140578	2368	gi|635023251|ref|XP_007964881.1|
EBF2	Down	3e-06	-1.08164	1.01e-07	64641	4872	gi|113930703|ref|NP_073150.2|
MAN1A1	Down	5.68e-05	-1.074	2.47e-06	4121	5044	gi|530383710|ref|XP_005267043.1|
AK5	Down	2.31e-06	-1.05105	7.68e-08	26289	3326	gi|28144897|ref|NP_777283.1|
PLA2G2A	Down	2.28e-38	-1.04195	9.68e-41	5320	987	gi|332244892|ref|XP_003271600.1|
THSD7B	Down	2.51e-06	-1.03081	8.4e-08	80731	5846	gi|122937257|ref|NP_001073896.1|
TRPA1	Down	1.22e-20	-1.01733	1.1e-22	8989	5190	gi|116534990|ref|NP_015628.2|
UBTFL1	Down	3.59e-05	-1.01586	1.47e-06	642623	1182	gi|221136785|ref|NP_001137447.1|
RGPD8	Down	1.69e-12	-1.01228	2.72e-14	727851	7299	gi|256600210|ref|NP_001157935.1|
CAPS	Down	1.08e-06	-1.01155	3.38e-08	828	1604	gi|21748626|dbj|BAC03450.1|
NHLRC4	Down	2.31e-06	-1.00877	7.65e-08	283948	2102	gi|119606207|gb|EAW85801.1|
LIPG	Down	8.35e-06	-1.00769	3.07e-07	9388	4143	gi|5174497|ref|NP_006024.1|
TNFRSF19	Down	3.51e-12	-1.00358	5.8e-14	55504	4214	gi|23238204|ref|NP_683760.1|
HERPUD1	Up	4.05e-65	1.00597	9.83e-68	9709	1942	gi|332846002|ref|XP_001140580.2|
A2M	Up	4.01e-07	1.00692	1.18e-08	2	4678	gi|46812315|gb|AAT02228.1|
TRIB3	Up	1.38e-54	1.02054	4.05e-57	57761	2291	gi|332248721|ref|XP_003273513.1|
PDIA4	Up	3.16e-190	1.04505	2.78e-193	9601	2970	gi|4758304|ref|NP_004902.1|
FICD	Up	7.51e-08	1.05791	2.02e-09	11153	1651	gi|42794620|ref|NP_009007.2|
DNAJB9	Up	6.17e-72	1.07638	1.4e-74	4189	2538	gi|426357548|ref|XP_004046099.1|
BCYRN1	Up	2.46e-55	1.08807	6.73e-58	618	200	gi|119599157|gb|EAW78751.1|
NTN4	Up	0.000418928	1.0902	2.27e-05	59277	3634	gi|93204871|ref|NP_067052.2|
HYOU1	Up	5.35e-115	1.11485	7.47e-118	10525	4602	gi|5453832|ref|NP_006380.1|
LINC00152	Up	5.2e-05	1.1276	2.22e-06	112597	539	gi|62988621|gb|AAY24009.1|
SCLY	Up	0.00021561	1.18442	1.06e-05	51540	2544	gi|323668300|ref|NP_057594.4|
TAGLN	Up	1.07e-54	1.19346	3.11e-57	6876	1188	gi|397498821|ref|XP_003820173.1|
SPDYE6	Up	0.000215384	1.19855	1.06e-05	729597	3145	gi|628601843|ref|NP_001139682.2|
SERPINB8	Up	5.08e-05	1.19868	2.17e-06	5271	3202	gi|73623033|ref|NP_001027018.1|
ABCA1	Up	5.51e-06	1.24961	1.95e-07	19	10515	gi|21536376|ref|NP_005493.2|
SERF1A	Up	3.63e-12	1.24998	6.03e-14	8293	1935	gi|564299702|ref|XP_001070716.3|
CTGF	Up	9.87e-42	1.27221	3.62e-44	1490	2358	gi|4503123|ref|NP_001892.1|
POTEF	Up	5.14e-12	1.35566	8.74e-14	728378	4337	gi|153791352|ref|NP_001093241.1|
FKBP11	Up	1.17e-27	1.38468	7.12e-30	51303	787	gi|7706131|ref|NP_057678.1|
SLC7A11	Up	1.92e-19	1.39341	1.84e-21	23657	9648	gi|332231062|ref|XP_003264716.1|
IGFBP3	Up	3.89e-30	1.39494	2.15e-32	3486	2620	gi|62243248|ref|NP_001013416.1|
ANXA1	Up	2.1e-17	1.40226	2.26e-19	301	1556	gi|119582950|gb|EAW62546.1|
DNER	Up	1.51e-14	1.43766	2.08e-16	92737	3272	gi|116235485|ref|NP_620711.3|
UGT2B11	Up	0.000559418	1.47587	3.14e-05	10720	1722	gi|4507823|ref|NP_001064.1|
RELB	Up	3.68e-05	1.49596	1.52e-06	5971	2297	gi|35493878|ref|NP_006500.2|
GPR126	Up	8.18e-12	1.5221	1.42e-13	57211	6980	gi|74048403|ref|NP_001027567.1|
CX3CL1	Up	1.53e-13	1.63146	2.29e-15	6376	3331	gi|4506857|ref|NP_002987.1|
MMP1	Up	2.81e-06	1.63784	9.48e-08	4312	2081	gi|58176727|pdb|1SU3|A
ATF3	Up	1.81e-07	1.65382	5.13e-09	467	1984	gi|635130631|ref|XP_007986692.1|
RFESD	Up	0.000905851	1.67938	5.39e-05	317671	1842	gi|197100526|ref|NP_001124537.1|
SERPINE2	Up	3.16e-10	1.69345	6.44e-12	5270	2257	gi|530370527|ref|XP_005246698.1|
NCAM1	Up	0.000369466	1.8365	1.96e-05	4684	5865	gi|94420689|ref|NP_000606.3|
OSGIN1	Up	1.22e-08	1.87149	2.95e-10	29948	1958	gi|119615918|gb|EAW95512.1|
LAMP3	Up	3.4e-14	1.89263	4.86e-16	27074	3341	gi|38455385|ref|NP_055213.2|
DDIT3	Up	2.2e-60	1.89451	5.91e-63	1649	964	gi|441631834|ref|XP_003252819.2|
MMP10	Up	7.12e-05	2.17897	3.18e-06	4319	1777	gi|4505205|ref|NP_002416.1|
SLC22A31	Up	3.55e-15	2.30942	4.7e-17	146429	1860	gi|189046203|sp|A6NKX4.3|S22AV_HUMAN
ANKRD20A1	Up	1.52e-05	2.49033	5.84e-07	84210	3511	gi|156104901|ref|NP_115626.2|
GDF15	Up	1.62e-18	2.50949	1.62e-20	9518	1220	gi|153792495|ref|NP_004855.2|
IL32	Up	0.000805284	2.71621	4.72e-05	9235	1058	gi|61658640|ref|NP_001012654.1|
LIMS3L	Up	1.56e-08	3.03562	3.82e-10	100288695	2474	gi|530368981|ref|XP_005263620.1|
CXCL10	Up	3.72e-21	3.21261	3.29e-23	3627	1227	gi|149999382|ref|NP_001556.2|
NLRP4	Up	0.000354408	3.34577	1.87e-05	147945	3690	gi|578834016|ref|XP_006723105.1|
GCOM1	Up	2.1e-05	3.40599	8.25e-07	145781	5354	gi|70166430|ref|NP_001018101.1|
MPZ	Up	4.81e-10	3.67377	1e-11	4359	1980	gi|528769349|gb|EPY89008.1|
PANX2	Up	0.000118728	4.58496	5.49e-06	56666	3035	gi|237757297|ref|NP_001153772.1|
GOLGA6L22	Up	6.37e-06	9.25267	2.28e-07	440243	3806	gi|609876172|ref|NP_001258593.2|
POTED	Up	0.000985309	9.69697	5.93e-05	317754	1826	gi|153792284|ref|NP_778146.2|
RGPD6	Up	3.94e-20	9.92184	3.68e-22	729540	7640	gi|83267877|ref|NP_005045.2|
FAM72C	Up	6.37e-06	9.93664	2.28e-07	554282	2338	gi|565324168|ref|NP_001274314.1|
BLOC1S5	Up	4.49e-11	10.6165	8.4e-13	63915	2671	gi|41152237|ref|NP_958437.1|
PLGLB1	Up	7.8e-20	11.2408	7.38e-22	5343	3011	gi|397499076|ref|XP_003820290.1|
SNX15	Up	3.76e-15	11.4868	4.99e-17	29907	1957	gi|119594743|gb|EAW74337.1|
P2RY11	Up	5.69e-24	12.1163	4.38e-26	5032	1977	gi|23463303|ref|NP_002557.2|
LOC102724238	Up	2.37e-18	12.2198	2.39e-20	102724238	1428	gi|410042705|ref|XP_003951495.1|
